# Supplementary material for: Calculating Apparent pKa Values of Ionizable Lipids in Lipid Nanoparticles
Source: Mol Pharm. 2024 Dec 10;22(1):588–93. doi: 10.1021/acs.molpharmaceut.4c00426 (PMC11707724; doi:10.1021/acs.molpharmaceut.4c00426)
Supplement: Supplementary file 2 — mp4c00426_si_002.zip [file mp4c00426_si_002.zip]

Archive with 6 entries (5 files):
- SI_input_files_and_scripts/
- __MACOSX/._SI_input_files_and_scripts
- SI_input_files_and_scripts/scripts.tgz
- SI_input_files_and_scripts/lnp-run.tgz
- SI_input_files_and_scripts/How_to_run_LNP_pKa.pdf
- __MACOSX/SI_input_files_and_scripts/._How_to_run_LNP_pKa.pdf
